# Supplementary material for: Physiological and Molecular Response Mechanisms of Betaphycus gelatinus to Low- and High-Temperature Stress
Source: Int J Mol Sci. 2026 Jan 7;27(2):593. doi: 10.3390/ijms27020593 (PMC12841325; doi:10.3390/ijms27020593)
Supplement: Supplementary file 1 [file ijms-27-00593-s001.zip]

Archive with 8 entries (8 files):
- Supplementary Figure.pdf
- Supplementary Table S1.xlsx
- Supplementary Table S2.xlsx
- Supplementary Table S3.xlsx
- Supplementary Table S4.xlsx
- Supplementary Table S5.xlsx
- Supplementary Table S6 .xlsx
- Supplementary Table S7.xlsx
