# Supplementary material for: Physiological and Molecular Response Mechanisms of Betaphycus gelatinus to Low- and High-Temperature Stress
Source: Int J Mol Sci. 2026 Jan 7;27(2):593. doi: 10.3390/ijms27020593 (PMC12841325; doi:10.3390/ijms27020593)
Supplement: Supplementary file 1 [file ijms-27-00593-s001.zip › Supplementary Table S1.xlsx]

## Sheet: Supplementary Table S1
Supplementary Table S1. Summary of B. gelatinus transcriptome sequencing in nine samples
Sample	Raw reads	Raw bases	Clean reads	Clean bases	Error rate(%)	Q20(%)	Q30(%)	GC content(%)
LT1	55042460	8311411460	54201778	8048878704	0.0122	98.59	95.62	53.34
LT2	50459194	7619338294	49706130	7363745752	0.0122	98.63	95.74	53.31
LT3	47945916	7239833316	47011046	6834201254	0.0122	98.58	95.62	53.36
MT1	52893362	7986897662	51893790	7670329915	0.0122	98.6	95.63	53.54
MT2	44680530	6746760030	43947038	6530204779	0.0123	98.58	95.57	53.61
MT3	46360156	7000383556	45571964	6733107233	0.0122	98.63	95.7	53.35
HT1	49911618	7536654318	49098762	7271945641	0.0122	98.61	95.65	53.44
HT2	45083732	6807643532	44420868	6542016222	0.0122	98.62	95.67	53.68
HT3	53553548	8086585748	52539238	7728586675	0.0123	98.54	95.48	53.48
