# Supplementary material for: Physiological and Molecular Response Mechanisms of Betaphycus gelatinus to Low- and High-Temperature Stress
Source: Int J Mol Sci. 2026 Jan 7;27(2):593. doi: 10.3390/ijms27020593 (PMC12841325; doi:10.3390/ijms27020593)
Supplement: Supplementary file 1 [file ijms-27-00593-s001.zip › Supplementary Table S2.xlsx]

## Sheet: Supplementary Table S2
Supplementary Table S2. Assembly quality statistics of B. gelatinus transcriptome
Type	Unigene	Transcript
Total number	27119	35521
Total base	31992689	52886418
Largest length (bp)	36251	36251
Smallest length (bp)	201	201
Average length (bp)	1179.71	1488.88
N50 length (bp)	3246	4564
E90N50 length (bp)	6102	6099
Fragment mapped percent(%)	86.406	91.12
GC percent (%)	51.36	51.96
TransRate score	0.3904	0.39514
BUSCO score	C:12.7%[S:11.7%;D:1.0%]	C:14.0%[S:7.7%;D:6.3%]
