# Supplementary material for: Physiological and Molecular Response Mechanisms of Betaphycus gelatinus to Low- and High-Temperature Stress
Source: Int J Mol Sci. 2026 Jan 7;27(2):593. doi: 10.3390/ijms27020593 (PMC12841325; doi:10.3390/ijms27020593)
Supplement: Supplementary file 1 [file ijms-27-00593-s001.zip › Supplementary Table S3.xlsx]

## Sheet: Supplementary Table S3
Supplementary Table S3. Annotation of unigenes functional
	Exp_Unigene number(percent)	Exp_Transcript number(percent)	All_Unigene number(percent)	All_Transcript number(percent)
Pfam	9155(0.3413)	12351(0.3514)	9237(0.3406)	12482(0.3514)
GO	8012(0.2987)	10803(0.3074)	8086(0.2982)	10916(0.3073)
KEGG	7395(0.2757)	9651(0.2746)	7482(0.2759)	9773(0.2751)
NR	8879(0.331)	12286(0.3496)	8958(0.3303)	12411(0.3494)
Swiss-Prot	8291(0.3091)	11036(0.314)	8373(0.3088)	11160(0.3142)
eggNOG	9641(0.3594)	13188(0.3752)	9737(0.359)	13332(0.3753)
Total	26822(1)	35146(1)	27119(1)	35521(1)
Total_anno	11372(0.424)	15471(0.4402)	11484(0.4235)	15638(0.4402)
