# Supplementary material for: Physiological and Molecular Response Mechanisms of Betaphycus gelatinus to Low- and High-Temperature Stress
Source: Int J Mol Sci. 2026 Jan 7;27(2):593. doi: 10.3390/ijms27020593 (PMC12841325; doi:10.3390/ijms27020593)
Supplement: Supplementary file 1 [file ijms-27-00593-s001.zip › Supplementary Table S4.xlsx]

## Sheet: Supplementary Table S4
Supplementary Table S4. Annotation of differentially expressed genes in B. gelatinus under different temperature conditions
Related Pathways	Gene ID	Gene Name	log2(LTvsMT)	log2(HTvsMT)
Photosynthesis	TRINITY_DN3172_c0_g1	PsbM		-6.87129
	TRINITY_DN13380_c0_g1	PsbO	-4.96966	-7.62373
	TRINITY_DN9071_c0_g1	PsbO	-5.06715	-6.83
	TRINITY_DN1065_c0_g5	PsbO	-1.26
	TRINITY_DN1223_c0_g1	PsbQ		-5.59562
	TRINITY_DN3198_c0_g1	PsbQ	-1.0663
	TRINITY_DN2466_c0_g1	PsbS	-5.10772	-6.05
	TRINITY_DN6773_c0_g1	PsbU	-4.95817	-6.68
	TRINITY_DN2370_c0_g2	PetC		-6.23026
	TRINITY_DN6841_c0_g1	PetF		-8.09736
	TRINITY_DN1202_c0_g1	PetH		-1.13532
	TRINITY_DN2009_c0_g1	PetH		-9.21433
	TRINITY_DN1299_c0_g3	PetJ	-5.24377	-6.2122
	TRINITY_DN1299_c0_g1	PetJ		-7.71
	TRINITY_DN6162_c0_g1	beta	-2.69055
	TRINITY_DN12539_c0_g2	gamma		-6.54
	TRINITY_DN12539_c0_g1	gamma		-8.87526
Photosynthesis -antenna proteins	TRINITY_DN15588_c0_g1	Lhca1	-5.02389	-6.04425
	TRINITY_DN3791_c0_g1	Lhca1	-5.9031	-6.43608
	TRINITY_DN9022_c0_g1	Lhca1	-7.50426	-6.2401
	TRINITY_DN9022_c0_g3	Lhca1	-5.37087	-7.95761
	TRINITY_DN4414_c0_g1	Lhca1	-5.22618	-7.45788
	TRINITY_DN2562_c0_g1	Lhca3	-4.98111	-7.70583
	TRINITY_DN15588_c0_g1	Lhca4	-5.02389	-6.04425
CARBON FIXATION INFHOTOSYNTHETIC ORGANISMS	TRINITY_DN6420_c0_g1	ppdK		-5.0972
	TRINITY_DN769_c0_g1	ppdK	-4.15169
	TRINITY_DN4956_c0_g1	GPT		-5.36119
	TRINITY_DN2859_c0_g2	MDH1		-1.18028
	TRINITY_DN6818_c0_g1	E3.1.3.37		-7.39136
	RINITY_DN4266_c0_g1	tktA		-8.05021
	TRINITY_DN17358_c0_g1	tktA	-2.93216
	TRINITY_DN1485_c0_g1	tktA	-1.78767
	TRINITY_DN2372_c0_g1	prkB		-7.83856
	TRINITY_DN7013_c0_g1	prkB	-4.92597	-5.07123
	TRINITY_DN815_c0_g3	ALDO		-1.14
	TRINITY_DN21030_c0_g1	ALDO	-3.26103	-3.53324
	TRINITY_DN4848_c0_g2	ALDO	-8.11654	-4.25917
	TRINITY_DN402_c0_g1	ALDO	-4.17878
	TRINITY_DN2584_c0_g4	FBA		-4.33
	TRINITY_DN2584_c0_g5	FBA		-5.036
	TRINITY_DN22158_c0_g1	rpe	-4.84314	-3.38334
	TRINITY_DN18446_c0_g1	TPI	-3.64034
	TRINITY_DN3893_c0_g1	GAPA	-3.94411
	TRINITY_DN563_c0_g4	FBP	-3.69873	-2.58588
	TRINITY_DN2497_c0_g1	FBP		-6.48098
	TRINITY_DN1878_c0_g1	FBP	-3.90832	-2.61
	TRINITY_DN5097_c0_g1	FBP		-6.5
	TRINITY_DN17274_c0_g1	FBP	-2.14335
	TRINITY_DN4386_c0_g1	GAPDH		-6.86382
	TRINITY_DN4386_c0_g2	GAPDH		-6.99854
	TRINITY_DN1797_c0_g1	GAPDH		-8.12285
	TRINITY_DN8881_c0_g3	GAPDH	-5.86723
	TRINITY_DN3177_c1_g2	PGK		-7.14675
	TRINITY_DN3177_c1_g3	PGK		-7.2304
	TRINITY_DN7984_c0_g1	PGK	-6.10799	-3.65548
	TRINITY_DN11225_c0_g1	PGK	-6.0495
Nitrogen metabolism	TRINITY_DN19751_c0_g1	NRT2		2.25462
	TRINITY_DN7969_c0_g1	NR		-1.95
	TRINITY_DN284_c0_g1	glnA	-1.77259
	TRINITY_DN4390_c0_g1	glnA	-5.10412
	TRINITY_DN3260_c0_g2	glnA	-4.91133	-5.31
	TRINITY_DN2695_c0_g1	glnA		-1.72
	TRINITY_DN6487_c0_g3	CPS1	-4.37931	-6.63857
	TRINITY_DN11666_c0_g1	gdhA	-4.8773	-6.61698
	TRINITY_DN2245_c0_g1	cynT	-6.55767	-7.04235
Pentose phosphate pathway	TRINITY_DN3594_c0_g1	PFP	-6.90911	-6.08873
	TRINITY_DN563_c0_g4	FBP	-3.69873	-2.58588
	TRINITY_DN17274_c0_g1	FBP	-2.14335
	TRINITY_DN1878_c0_g1	FBP	-3.90832
	TRINITY_DN2497_c0_g1	FBP		-6.48098
	TRINITY_DN5097_c0_g1	FBP		-6.49758
	TRINITY_DN5756_c0_g1	GPI	2.05946	2.47786
	TRINITY_DN402_c0_g1	ALDO	-4.17878
	RINITY_DN21030_c0_g1	ALDO	-3.26103	-3.53
	TRINITY_DN4848_c0_g2	ALDO	-8.12	-4.26
	TRINITY_DN815_c0_g3	ALDO		-1.14
	TRINITY_DN2584_c0_g4	FBA		-4.33
	TRINITY_DN2584_c0_g5	FBA		-5.04
	TRINITY_DN17358_c0_g1	tktA	-2.93216
	TRINITY_DN1485_c0_g1	tktA	-1.78767
	TRINITY_DN4266_c0_g1	tktA		-8.05021
	RINITY_DN3679_c0_g1	rbsk	1.59293
	TRINITY_DN1808_c0_g1	pgl	1.62293
	TRINITY_DN22158_c0_g1	rpe	-4.84314	-3.38334
	TRINITY_DN82_c0_g1	PGD	2.44955
	TRINITY_DN18533_c0_g1	PRPS	2.57794
	TRINITY_DN18466_c0_g1	pgm	-2.0499	-2.61799
Glycolysis / Gluconeogenesis	TRINITY_DN828_c1_g1	glk		-1.14854
	TRINITY_DN5756_c0_g1	GPI	2.05946	2.47786
	TRINITY_DN18446_c0_g1	TPI	-3.64034
	TRINITY_DN563_c0_g4	FBP	-3.69873	-2.58588
	TRINITY_DN17274_c0_g1	FBP	-2.14335
	TRINITY_DN1878_c0_g1	FBP	-3.90832	-2.60819
	TRINITY_DN2497_c0_g1	FBP		-6.48098
	TRINITY_DN5097_c0_g1	FBP		-6.49758
	TRINITY_DN8881_c0_g3	GAPDH	-5.86723
	TRINITY_DN4386_c0_g1	GAPDH		-6.86382
	TRINITY_DN4386_c0_g2	GAPDH		-6.99854
	TRINITY_DN1797_c0_g1	GAPDH		-8.12285
	TRINITY_DN4645_c0_g2	PGAM		-4.85898
	TRINITY_DN18466_c0_g1	pgm	-2.0499	-2.61799
	TRINITY_DN402_c0_g1	ALDO	-4.17878
	RINITY_DN21030_c0_g1	ALDO	-3.26103	-3.53
	TRINITY_DN4848_c0_g2	ALDO	-8.11654	-4.26
	TRINITY_DN815_c0_g3	ALDO		-1.13845
	TRINITY_DN2584_c0_g4	FBA		-4.33329
	TRINITY_DN2584_c0_g5	FBA		-5.036
	TRINITY_DN11225_c0_g1	PGK	-6.0495
	TRINITY_DN7984_c0_g1	PGK	-6.10799	-3.65548
	TRINITY_DN3177_c1_g2	PGK		-7.14675
	TRINITY_DN3177_c1_g3	PGK		-7.2304
	TRINITY_DN3162_c0_g1	PK		2.77
	TRINITY_DN3594_c0_g1	PFP	-6.90911	-6.08873
	TRINITY_DN769_c0_g1	ppdk	-4.15169
	TRINITY_DN6420_c0_g1	ppdk		-5.0972
Fructose and mannose metabolism	TRINITY_DN3145_c0_g2	mtlk		-1.71062
	TRINITY_DN264_c0_g1	PMM		1.11895
	TRINITY_DN18670_c0_g1	mgs	-2.68713
	TRINITY_DN402_c0_g1	ALDO	-4.17878
	RINITY_DN21030_c0_g1	ALDO	-3.26103	-3.53
	TRINITY_DN4848_c0_g2	ALDO	-8.11654	-4.26
	TRINITY_DN815_c0_g3	ALDO		-1.13845
	TRINITY_DN1164_c0_g1	MPI	-1.23385
	TRINITY_DN563_c0_g4	FBP	-3.69873	-2.58588
	TRINITY_DN17274_c0_g1	FBP	-2.14335
	TRINITY_DN1878_c0_g1	FBP	-3.90832	-2.60819
	TRINITY_DN2497_c0_g1	FBP		-6.48098
	TRINITY_DN5097_c0_g1	FBP		-6.49758
	TRINITY_DN3594_c0_g1	PFP	-6.90911	-6.08873
	TRINITY_DN18446_c0_g1	TPI	-3.64034
TCA	TRINITY_DN76_c0_g1	LSC2	1.68803
	TRINITY_DN912_c0_g1	IDH1	3.19708	1.78081
	TRINITY_DN2859_c0_g2	MDH1		-1.18028
Pyruvate metabolism	TRINITY_DN6420_c0_g1	ppdk		-5.0972
	TRINITY_DN3162_c0_g1	PK		2.76651
	TRINITY_DN2859_c0_g2	MDH1		-1.18
	TRINITY_DN6665_c0_g1	leuA		-7.27125
	TRINITY_DN3640_c0_g1	ACACA		-7.47826
	TRINITY_DN769_c0_g1	ppdk	-4.15169
	TRINITY_DN4492_c0_g1	LDHD	-5.09742
Arginine biosynthesis	TRINITY_DN284_c0_g1	glnA	-1.77259
	TRINITY_DN4390_c0_g1	glnA	-5.10412
	TRINITY_DN3260_c0_g2	glnA	-4.91133	-5.31
	TRINITY_DN2695_c0_g1	glnA		-1.72
	TRINITY_DN4956_c0_g1	GPT		-5.36119
	TRINITY_DN18414_c0_g1	glsA	-3.1643
	TRINITY_DN11666_c0_g1	gdhA	-4.8773	-6.61698
	TRINITY_DN6487_c0_g3	CPS1	-4.37931	-6.63857
	TRINITY_DN2625_c0_g1	argD		-7.09359
	TRINITY_DN2625_c0_g2	argD		-6.77347
	TRINITY_DN3569_c0_g1	argF	-6.56269	-5.29241
Alanine, aspartate and glutamate metabolism	TRINITY_DN4956_c0_g1	GPT		-5.36119
	TRINITY_DN612_c0_g4	gabD	1.02619
	TRINITY_DN19565_c0_g1	purB	-1.00019
	TRINITY_DN11666_c0_g1	gdhA	-4.8773	-6.61698
	TRINITY_DN1514_c0_g1	asnB	-2.59772	-2.1283
	TRINITY_DN6369_c0_g3	asnB		-5.8491
	TRINITY_DN5360_c0_g2	NIT2	-1.76759
	TRINITY_DN284_c0_g1	glnA	-1.77259
	TRINITY_DN4390_c0_g1	glnA	-5.10412
	TRINITY_DN3260_c0_g2	glnA	-4.91133	-5.31
	TRINITY_DN2695_c0_g1	glnA		-1.72
	TRINITY_DN18414_c0_g1	glsA	-3.1643
	TRINITY_DN445_c0_g1	glmS	-1.27828
Glycine, serine and threonine metabolism	TRINITY_DN16867_c0_g1	betA		2.30427
	TRINITY_DN4645_c0_g2	PGAM		-4.85898
	TRINITY_DN86_c0_g1	serA	-1.38601
	TRINITY_DN1181_c0_g1	serC	4.04549	5.1812
	TRINITY_DN1920_c1_g1	serC	2.07508
	TRINITY_DN1764_c0_g1	glyA	-3.04514
	TRINITY_DN144_c0_g1	glyA	-1.29093
	TRINITY_DN6689_c1_g1	asd	-1.59491
	TRINITY_DN699_c1_g1	SRR	-1.38802
	TRINITY_DN4156_c0_g2	TRP		-8.01702
	TRINITY_DN2267_c0_g1	DEGP1	-1.38364
	TRINITY_DN1868_c1_g6	GLDC		-2.59
	TRINITY_DN7143_c1_g1	MAO		-2.68
Glutathione metabolism	TRINITY_DN912_c0_g1	IDH1	3.19708	1.78081
	TRINITY_DN22907_c0_g1	bsaA		-6.15992
	TRINITY_DN239_c0_g1	prx3	-1.34978	-1.48651
	TRINITY_DN8715_c0_g1	GST		-7.30945
	TRINITY_DN20167_c0_g1	HPGDS		-6.11214
	TRINITY_DN18747_c0_g1	GCLC	-1.51896
	TRINITY_DN139_c0_g1	APX	-2.55015
	TRINITY_DN931_c0_g1	RRM2	-1.35052
	TRINITY_DN82_c0_g1	PGD	-2.45
Nitrogen metabolism	TRINITY_DN19751_c0_g1	NRT2		2.25462
	TRINITY_DN7969_c0_g1	NR		-1.95
	TRINITY_DN284_c0_g1	glnA	-1.77259
	TRINITY_DN4390_c0_g1	glnA	-5.10412
	TRINITY_DN3260_c0_g2	glnA	-4.91133	-5.31
	TRINITY_DN2695_c0_g1	glnA		-1.72
	TRINITY_DN6487_c0_g3	CPS1	-4.37931	-6.63857
	TRINITY_DN11666_c0_g1	gdhA	-4.8773	-6.61698
	TRINITY_DN2245_c0_g1	cynT	-6.55767	-7.04235
Porphyrin metabolism	TRINITY_DN11645_c0_g1	HemL	-6.89322	-5.62474
	TRINITY_DN4314_c0_g2	HemB	-6.51	-6.0236
	TRINITY_DN11503_c0_g1	HemC	-6.07193	-6.34279
	TRINITY_DN11503_c0_g2	HemC	-6.57606	-7.81387
	TRINITY_DN11000_c0_g4	HemE	-1.12076
	TRINITY_DN6916_c0_g2	HemE		-6.19747
	TRINITY_DN2918_c2_g1	HemF	-1.15301
	TRINITY_DN11799_c0_g1	HemF	-7.67534	-6.23478
	TRINITY_DN12965_c0_g1	bchH	-5.26848	-6.62239
	TRINITY_DN12965_c0_g3	bchH		-6.92739
	TRINITY_DN534_c0_g2	bchD	-1.40607
	TRINITY_DN3467_c0_g1	por	-7.36996	-6.37765
	TRINITY_DN3467_c0_g2	por	-8.57748	-4.97836
	TRINITY_DN4560_c1_g1	HemH	-1.06952
	TRINITY_DN18397_c0_g1	HCCS	-1.13841
	TRINITY_DN644_c0_g1	pbsA1	-1.60378
	TRINITY_DN5238_c0_g1	COX10	-1.00656
	TRINITY_DN14711_c0_g1	bchP	-5.42585	-6.17658
Vitamin B6 metabolism	TRINITY_DN1181_c0_g1	serC	4.04549	5.1812
	TRINITY_DN1920_c1_g1	serC	2.07508
	TRINITY_DN3198_c0_g1	psbQ	-1.0663
	TRINITY_DN2790_c0_g1	pdxS		-1.9
	TRINITY_DN2845_c0_g1	pdxS		-6.90113
