# Supplementary material for: Physiological and Molecular Response Mechanisms of Betaphycus gelatinus to Low- and High-Temperature Stress
Source: Int J Mol Sci. 2026 Jan 7;27(2):593. doi: 10.3390/ijms27020593 (PMC12841325; doi:10.3390/ijms27020593)
Supplement: Supplementary file 1 [file ijms-27-00593-s001.zip › Supplementary Table S5.xlsx]

## Sheet: Supplementary Table S5
Supplementary Table S5. Annotation of differentially expressed metabolites in B. gelatinus under different temperature conditions
Metabolite category	Compound ID	Compound Name	log2(LTvsMT)	log2(HTvsMT)
Galactose metabolism	C00243	Lactose	-0.06
Pyruvate metabolism	C02504	2-Isopropylmalic Acid	-0.15	-0.14
Citrate cycle (TCA cycle)	C00311;_	Isocitrate	-0.11	-0.03
Carbon fixation in photosynthetic organisms	C00049	L-Aspartic Acid
Arginine biosynthesis	C00064	L-Glutamine		-0.04
	C03406	Argininosuccinic Acid		-0.12
Tryptophan metabolism	C05647	Formyl-5-Hydroxykynurenamine	0.06	0.08
	C00780	Serotonin		0.05
