# Supplementary material for: Physiological and Molecular Response Mechanisms of Betaphycus gelatinus to Low- and High-Temperature Stress
Source: Int J Mol Sci. 2026 Jan 7;27(2):593. doi: 10.3390/ijms27020593 (PMC12841325; doi:10.3390/ijms27020593)
Supplement: Supplementary file 1 [file ijms-27-00593-s001.zip › Supplementary Table S6 .xlsx]

## Sheet: Supplementary Table S6
Supplementary Table S6. The following abbreviations are used in this manuscript
Gene Abbreviations	Gene full name
PsbM	Photosystem II reaction center protein M
PsbO	Oxygen-evolving enhancer protein 1
PsbQ	Oxygen-evolving enhancer protein 2
PsbS	Photosystem II subunit S
PsbU	Photosystem II reaction center protein U
PetC	Cytochrome b6-f complex iron-sulfur subunit
PetF	Ferredoxin
PetH	Ferredoxin-NADP+ reductase
PetJ	Cytochrome c6
beta	ATP synthase subunit beta
atpG	ATP synthase gamma subunit
LHCA1	Light-harvesting complex I chlorophyll a/b binding protein 1
LHCA3	Light-harvesting complex I chlorophyll a/b binding protein 3
LHCA4	Light-harvesting complex I chlorophyll a/b binding protein 4
α-G1P	α-D-Glucose-1 phosphate
α-G6P	α-D-Glucose-6 phosphate
β-G6P	β-D-Glucose-6 phosphate
β-F6P	β-D-Fructose-6 phosphate
β-FBP	β-D-Fructose-1,6 phosphate
G3P	Glycer-aldehyde-3 phosphate
1,3-BPG	Glycerate-1,3 phosphate
3PG	Glycerate-3 phosphate
2PG	Glycerate-2 phosphate
PEP	phosphoenol-pyruvate
E4P	D-Erythrose-4 phosphate
R5P	Ribose-5 phosphate
R1P	Ribose-1 phosphate
S7P	D-Sedo-heptulose-7 phosphate
Xu5P	D-Xylulose 5-phosphate
Ru5P	Ribulose 5-phosphate
6PG	Phosphogluconate
6PGDL	6-Phosphogluconolactone
DHAP	Glycerone-P
SBP	Sedoheptulose 1,7-bisphosphate
PEP	Phosphoenolpyruvate
OAA	Oxaloacetate
CHMPA	3-Carboxy-3-hydroxy-4-methylpentanoate
M-CoA	Malonyl-CoA
D-Lac	D-Lactate
SMal	S-Malate
F1P	Fructose 1-phosphate
Fru	Fructose
M6P	Mannose 6-phosphate
MG	Mannosyl-glycerate
M1P	Mannose 1-phosphate
Pgm	Phos-phoglycerate Mutase
glk	Glucokinase
GPI	Glucose-6-phosphate isomerase
FBP	Fruc-tose-1,6-bisphosphatase
PFP	Pyrophosphate-dependent phosphofructokinase
ALDO	Aldolase
GAPDH	Glyceraldehyde-3-phosphate dehydrogenase
PGK	Phosphoglycerate kinase
PGM	Phosphoglucomutase
PK	Pyruvate kinase
ppdk	Pyruvate phosphate dikinase
tktA	Trans-ketolase
PGD	Phosphogluconate dehydrogenase
pgl	6-Phosphogluconolactonase
rpe	Ribu-lose-5-phosphate epimerase
rbsk	Ribokinase
PRPS	Phosphoribosyl pyrophosphate synthetase
TPI	Triosephosphate isomerase
mtlK	2,5-Diketo-D-gluconate reductase
MPI	Man-nose-6-phosphate isomerase
PMM	Phosphomannomutase
mgs	Methylglyoxal synthase
MINPP1	Multiple Inositol Polyphosphate Phosphatase 1
GAPA	Glyceraldehyde-3-phosphate dehydrogenase A
prkB	Ribosomal protein S6 kinase beta-1
MDH1	Malate dehydrogenase 1
GPT	Glutamate-pyruvate transaminase
IDH1	Isocitrate dehydrogenase 1
LSC2	Succinyl-CoA synthetase
leuA	2-Isopropylmalate synthase
ACACA	Acetyl-CoA carboxylase alpha
LDHA	Lactate dehydrogenase A
Glu	Glutamate
Gln	Glutamine
ClcN-6P	Glucosamine-6-phosphate
Ala	Alanine
Fum	Fumarate
Asp	Aspartate
Asn	Asparagine
γ-GC	γ-Glutamylcysteine
GSH	Glutathione
GSSG	Glutathione disulfide
RSSG	R-S-Glutathione
AC-Orn	N-Acetylornithine
CP	Carbamoyl phosphate
Cit	Citrulline
Arg	Arginine
Gly	Glycine
MGO	Methylglyoxal
Ser	Serine
Asp-4-P	Aspartate-4-phosphate
P-Hser	Phosphohomoserine
BAL	Betaine aldehyde
Trp	Tryptophan
P-Ser	Phosphoserine
3PHP	3-Phosphohydroxypyruvate
gabD	Succinate-semialdehyde dehydrogenase
gdhA	Glutamate dehydrogenase
glsA	Glutaminase
GLUL	Glutamate synthase
glmS	Glutamine-fructose-6-phosphate aminotransferase
NIT2	Nitrilase family member 2
purB	Adenylosuccinate lyase
asnB	Asparagine synthetase B
GPT	Alanine transaminase
argD	Acetylornithine aminotransferase
CPS1	Carbamoyl phosphate synthetase 1
argF	Ornithine carbamoyltransferase
GCLC	Glutamate-cysteine ligase catalytic subunit
GST	Glutathione S-transferase
HPGDS	Hematopoietic Prostaglandin D Synthase
RRM2	Ribonucleotide reductase regulatory subunit M2
SND1	Staphylococcal Nuclease and Tudor domain-containing protein 1
Prx3	Peroxiredoxin 3
bsaA	Bile salt hydrolase
APX	L-Ascorbate peroxidase
PGAM	Phosphoglycerate mutase
serA	Phosphoglycerate dehydrogenase
serC	Phosphoserine aminotransferase
TRP	Tryptophan synthase
SRR	Serine racemase
glyA	Serine hydroxymethyltransferase
DEGP1	Serine protease DegP
GLDC	Glycine decarboxylase
MAO	Monoamine oxidase
beta	Choline dehydrogenase
asd	Aspartate-semialdehyde dehydrogenase
HemL	Glutamate-1-semialdehyde aminotransferase
HemB	Porphobilinogen synthase
HemC	Hydroxymethylbilane synthase
HemE	Uroporphyrinogen decarboxylase
HemF	Coproporphyrinogen III oxidase
HemH	Ferrochelatase
bchH	Magnesium-chelatase subunit H
bchD	Magnesium-chelatase subunit D
por	P450 (cytochrome) oxidoreductase
HCCS	Holocytochrome c synthase
pbsA1	Photosynthetic reaction center protein
COX10	Heme A: farnesyltransferase
bchP	Geranylgeranyl reductase
