# Supplementary material for: Physiological and Molecular Response Mechanisms of Betaphycus gelatinus to Low- and High-Temperature Stress
Source: Int J Mol Sci. 2026 Jan 7;27(2):593. doi: 10.3390/ijms27020593 (PMC12841325; doi:10.3390/ijms27020593)
Supplement: Supplementary file 1 [file ijms-27-00593-s001.zip › Supplementary Table S7.xlsx]

## Sheet: Supplementary Table S7
Supplementary Table S7. Primer for 9 genes used in the verification of transcriptional expression using qRT-PCR.
Gene ID	Function annotation	Primers used for qRT-PCR
		Primer F	Primer R
TRINITY_DN5756_c0_g1	Phosphoglucose isomerase, C-terminal [Ostreococcus tauri]	GCTCAGTTGTCGTCCCATT	CTTGTCTTTGTGCCTGTTCC
TRINITY_DN9872_c0_g1	Eukaryotic initiation factor 4A-10 [Auxenochlorella protothecoides]	GTGGTATGATTGGCGACGA	TCCTGCTATAACATGGCGG
TRINITY_DN18483_c0_g1	serine proteases 1 2-like [Chlorella sorokiniana]	CCCGACAAACGCCACCTT	CGGAGCGAACAGCAGCAT
TRINITY_DN2340_c0_g1	serine/threonine protein kinase [Chloropicon primus]	CTATGAGAAGGTCCGCCG	GCAGATAGCCATTTTCGACA
TRINITY_DN1347_c1_g1	light-harvesting complex I protein [Coccomyxa subellipsoidea C-169]	CCCCTTTGGTCTTCTTGC	GGTTGGGATGGAGTCAGGT
TRINITY_DN563_c0_g4	fructose-1,6-bisphosphatase [Haematococcus lacustris]	AGACAGCAGCCTGGCATAG	CAACAGCATTCAAAATCATCG
TRINITY_DN2644_c0_g1	HrtA/DegP protease [Klebsormidium nitens]	TGTTGGATGCCGTGGTGC	CAGTGTGCGTTGGTGAGGA
TRINITY_DN8637_c0_g2	inorganic pyrophosphatase [Chloropicon primus]	CAAATAGGAAGGGAAGCATAG	AACGAGTCCGAGATACAACG
TRINITY_DN22158_c0_g1	ribulose-phosphate 3-chloroplastic-like [Micractinium conductrix]	CGACCTTGTATGCGTTGG	AGTATGTGCTCGAATTGTGTGA
Reference Gene	18S rRNA	ATCCACACCGAATCCCCT	CGGCAGCCTTGGAACATA
